# Supplementary material for: Heterologous prime-boost immunization based on a human adenovirus 5 vectored containing Trichinella spiralis Cystatin-like protein elicits protective mucosal immunity in mice
Source: PLoS Negl Trop Dis. 2025 Jul 16;19(7):e0013323. doi: 10.1371/journal.pntd.0013323 (PMC12279143; doi:10.1371/journal.pntd.0013323)
Supplement: S1 Table — (XLSX) [file pntd.0013323.s004.xlsx]

## Sheet: Sheet1
Table S1. siRNA sequence information of TsCLP.
siRNA	sense (5'-3')	antisense (5'-3')
siRNA NC	(FAM)UUCUCCGAACGUGUCACGUTT	ACGUGACACGUUCGGAGAATT
siRNA-387	GCCAUUAAUUAUACCGCAATT	UUGCGGUAUAAUUAAUGGCTT
siRNA-834	GGUGAAUGGAAGAACGAUATT	UAUCGUUCUUCCAUUCACCTT
siRNA-1169	GCUCCGUUGAAUACAAAUATT	UAUUUGUAUUCAACGGAGCTT
