# Supplementary material for: Heterologous prime-boost immunization based on a human adenovirus 5 vectored containing Trichinella spiralis Cystatin-like protein elicits protective mucosal immunity in mice
Source: PLoS Negl Trop Dis. 2025 Jul 16;19(7):e0013323. doi: 10.1371/journal.pntd.0013323 (PMC12279143; doi:10.1371/journal.pntd.0013323)
Supplement: S2 Table — (XLSX) [file pntd.0013323.s005.xlsx]

## Sheet: Sheet1
Table S2. PCR specific primers.
Gene	forward (5'-3')	reverse: (5'-3')
TsCLP	AAGCTTCAGATACTTGGTGAAACAACTCAC	CTCGAGTTAACATTCAACAGTTGACTTGGTGGT
* Restriction endonucleases are italicized for distinction. HindIII: 5'A^AGCTT3'; XhoI: 5'C^TCGAG3'.
